# Supplementary material for: Detection and Serological Evidence of European Bat Lyssavirus 1 in Belgian Bats between 2016 and 2018
Source: Trop Med Infect Dis. 2024 Jul 5;9(7):151. doi: 10.3390/tropicalmed9070151 (PMC11281572; doi:10.3390/tropicalmed9070151)
Supplement: Supplementary file 1 [file tropicalmed-09-00151-s001.zip]

Archive with 2 entries (2 files):
- Table S1 - Survey of live animals.pdf
- Table S2 - Passive surveillance.pdf
